# Supplementary material for: Causal mechanisms and balancing selection inferred from genetic associations with polycystic ovary syndrome
Source: Nat Commun. 2015 Sep 29;6:8464. doi: 10.1038/ncomms9464 (PMC4598835; doi:10.1038/ncomms9464)
Supplement: Supplementary Data 1 — Variants used in Mendelian Randomisation analysis [file ncomms9464-s2.xlsx]

## Sheet: Supplementary Table 3A
BMI (for description, see Supplementary Information Page 8)
SNP	PCOS risk increasing allele	Odds ratio for PCOS	Standard error for the PCOS Odds Ratio	p-value for the association with PCOS
rs543874	G	1.07294	0.0237	0.003011
rs13107325	T	1.10594	0.0349	0.003964
rs2867125	C	1.0709	0.0252	0.006583
rs2815752	A	1.0539	0.0197	0.007796
rs1558902	A	1.05222	0.0191	0.007918
rs10938397	G	1.05085	0.019	0.009094
rs3817334	T	1.04289	0.0192	0.02876
rs10767664	T	1.04959	0.0227	0.03313
rs571312	A	1.04248	0.0219	0.05812
rs887912	T	1.03749	0.0206	0.07364
rs11847697	T	1.07648	0.0459	0.1079
rs2241423	G	1.03159	0.0226	0.1701
rs1555543	C	1.02347	0.0193	0.228
rs9816226	T	1.0287	0.0248	0.2538
rs2112347	G	1.02245	0.0197	0.2607
rs12444979	C	1.02973	0.027	0.277
rs29941	G	1.02224	0.0203	0.279
rs206936	A	1.02449	0.0236	0.3046
rs3810291	A	1.02143	0.021	0.3122
rs2890652	C	1.0249	0.0253	0.3318
rs2287019	C	1.02214	0.0241	0.363
rs713586	C	1.01633	0.0189	0.3909
rs7359397	C	1.01653	0.0197	0.405
rs4929949	C	1.01461	0.019	0.4475
rs10150332	C	1.01735	0.0231	0.456
rs4771122	G	1.01562	0.0227	0.4932
rs4836133	A	1.01116	0.019	0.5591
rs10968576	A	1.00773	0.0204	0.7058
rs987237	G	1.00783	0.0246	0.7515
rs7138803	A	1.00491	0.0194	0.8004
rs1514175	G	1.0032	0.0192	0.8663
rs13078807	G	1.0029	0.0234	0.9003

## Sheet: Supplementary Table 3B
Age at Menopause (for description, see Supplementary Information Page 8)
SNP	PCOS risk increasing allele	Odds ratio for PCOS	Standard error for the PCOS Odds Ratio	p-value for the association with PCOS
rs12294104	T	1.12423	0.0246	1.97e-06
rs11668344	A	1.08015	0.0198	0.0001026
rs10852344	C	1.05876	0.0192	0.002971
rs4246511	T	1.06035	0.0208	0.004823
rs1800932	G	1.06684	0.0236	0.006148
rs1046089	G	1.0538	0.0221	0.0179
rs16991615	A	1.06705	0.0371	0.08031
rs4886238	G	1.03056	0.0202	0.1359
rs1635501	T	1.02644	0.0194	0.1784
rs4693089	G	1.02501	0.019	0.1933
rs2307449	G	1.0247	0.0193	0.2065
rs12461110	A	1.0249	0.0199	0.2172
rs2303369	C	1.02255	0.0196	0.2538
rs2153157	G	1.02112	0.0189	0.27
rs365132	T	1.01562	0.0189	0.4115
rs2517388	T	1.00793	0.0247	0.75
rs10183486	T	1.0014	0.0198	0.9419
rs2241584	G	1.0006	0.0196	0.9753

## Sheet: Supplementary Table 3C
SHBG (for description, see Supplementary Information Page 8)
SNP	PCOS risk increasing allele	Odds ratio for PCOS	Standard error for the PCOS Odds Ratio	p-value for the association with PCOS
rs6258	T	1.36329	0.1013	0.00221
rs1641537	T	1.07509	0.0284	0.01068
rs7910927	T	1.04394	0.0189	0.02311
rs17496332	G	1.0454	0.0203	0.02837
rs2411984	G	1.03541	0.0207	0.09288
rs1573036	C	1.03583	0.0212	0.09719
rs12150660	G	1.03583	0.0224	0.1163
rs10454142	T	1.03221	0.0212	0.1354
rs440837	A	1.03396	0.023	0.1464
rs780093	C	1.01939	0.0193	0.3208
rs4149056	C	1.0248	0.0257	0.3397
rs6259	G	1.02819	0.0299	0.3511
rs1625895	C	1.02644	0.028	0.3512
rs293428	A	1.01918	0.0234	0.4182
rs3779195	T	1.00864	0.0246	0.7283
rs8023580	T	1.00672	0.0214	0.7533
rs8077824	A	1.02051	0.0662	0.7597
rs9901675	G	1.01025	0.0429	0.8117
rs9303218	T	1.00501	0.022	0.8194
rs10432029	G	1.0011	0.027	0.9672

## Sheet: Supplementary Table 3D
Insulin resistance (for description, see Supplementary Information Page 8)
SNP	PCOS risk increasing allele	Odds ratio for PCOS	Standard error for the PCOS Odds Ratio	p-value for the association with PCOS
rs4846565	G	1.05654	0.0203	0.006733
rs10195252	T	1.04697	0.0193	0.01732
rs2745353	T	1.03884	0.019	0.04505
rs17036328	T	1.05411	0.0291	0.07075
rs6822892	A	1.03624	0.0202	0.07767
rs3822072	A	1.02603	0.0191	0.179
rs4865796	G	1.00904	0.0205	0.6587
rs2943645	C	1.00612	0.0197	0.758
rs459193	G	1.00421	0.0221	0.8507
rs731839	G	1.0015	0.0201	0.942

## Sheet: Supplementary Table 3E
DHEAS (for description, see Supplementary Information Page 8)
SNP	PCOS risk increasing allele	Odds ratio for PCOS	Standard error for the PCOS Odds Ratio	p-value for the association with PCOS
rs11761528	C	1.09997	0.038856	0.013081
rs6738028	G	1.04063	0.021506	0.063725
rs17277546	A	1.08233	0.05201	0.124222
rs2185570	C	1.01641	0.030583	0.595269
rs7181230	A	1.01009	0.022041	0.648732
rs2497306	A	1.00931	0.02086	0.656874
rs2637125	G	1.01248	0.027992	0.658153
rs740160	C	1.00613	0.048738	0.90036

## Sheet: Supplementary Table 3F
HDL cholesterol (for description, see Supplementary Information Page 8)
SNP	PCOS risk increasing allele	Odds ratio for PCOS	Standard error for the PCOS Odds Ratio	p-value for the association with PCOS
rs12328675	T	1.10521	0.032054	0.001601
rs1121980	A	1.06011	0.020941	0.005364
rs13107325	T	1.09314	0.037237	0.017927
rs3136441	T	1.07033	0.031778	0.031185
rs1532085	G	1.04411	0.021548	0.044802
rs970548	C	1.04875	0.024016	0.048262
rs1936800	T	1.04249	0.02109	0.048424
rs1883025	C	1.04823	0.023998	0.048895
rs9987289	A	1.07378	0.036264	0.051593
rs581080	G	1.05247	0.026803	0.057486
rs4759375	T	1.0637	0.035098	0.080565
rs2013208	C	1.03621	0.020915	0.088987
rs17173637	T	1.05706	0.036927	0.130325
rs7134594	C	1.03032	0.020753	0.150179
rs2290547	G	1.04514	0.030825	0.15048
rs16942887	G	1.04656	0.032229	0.155836
rs174546	C	1.03108	0.022197	0.16733
rs12967135	A	1.03424	0.024341	0.167749
rs11246602	C	1.041	0.031363	0.202088
rs13326165	G	1.03366	0.026439	0.209207
rs702485	G	1.02588	0.020877	0.221187
rs3822072	A	1.02558	0.021062	0.230464
rs1800961	C	1.07439	0.063005	0.250098
rs2923084	G	1.02865	0.026632	0.29002
rs4660293	G	1.02405	0.024259	0.328072
rs6450176	A	1.02314	0.023797	0.337238
rs2954029	A	1.01981	0.020984	0.349771
rs4917014	G	1.01931	0.022093	0.38698
rs10019888	G	1.02342	0.02757	0.402175
rs4650994	G	1.01734	0.020743	0.407304
rs964184	G	1.02433	0.029648	0.418667
rs12678919	G	1.02634	0.034623	0.453988
rs12801636	G	1.01771	0.025106	0.483884
rs17695224	G	1.01635	0.023539	0.49032
rs2293889	T	1.01444	0.021149	0.497849
rs2652834	G	1.01655	0.025886	0.52539
rs6065906	T	1.01677	0.026766	0.533639
rs499974	C	1.01735	0.027867	0.536474
rs3764261	C	1.01374	0.022321	0.540648
rs838880	C	1.01325	0.022584	0.560298
rs17145738	T	1.01843	0.031703	0.565318
rs2925979	C	1.01313	0.022902	0.568783
rs998584	C	1.01149	0.020806	0.583001
rs4420638	A	1.01593	0.029	0.585182
rs731839	G	1.01172	0.022019	0.596913
rs605066	T	1.01068	0.021434	0.620066
rs11869286	G	1.01048	0.021996	0.635641
rs4731702	T	1.00965	0.020884	0.645654
rs2972146	G	1.00888	0.021745	0.684538
rs12748152	T	1.01605	0.03914	0.684639
rs2606736	C	1.00858	0.021479	0.690818
rs7255436	C	1.0081	0.020789	0.698023
rs7241918	G	1.01059	0.028041	0.707394
rs7941030	C	1.00781	0.021442	0.716776
rs2602836	G	1.0073	0.020992	0.728917
rs7134375	C	1.00711	0.020925	0.734913
rs181362	T	1.00889	0.026222	0.735835
rs1689800	G	1.00608	0.02201	0.783015
rs11613352	T	1.00671	0.025017	0.789219
rs1047891	A	1.00605	0.023029	0.793478
rs4142995	T	1.00386	0.021194	0.855803
rs12145743	T	1.00388	0.021929	0.859972
rs6805251	T	1.0035	0.021239	0.869224
rs737337	T	1.00583	0.038805	0.880798
rs4148008	G	1.00326	0.022328	0.884132
rs4765127	T	1.00315	0.02172	0.884875
rs4846914	A	1.00307	0.021285	0.885365
rs4129767	G	1.00209	0.020784	0.919958
rs4983559	G	1.00065	0.021599	0.976151
rs17404153	T	1.00066	0.03145	0.983194
rs386000	G	1.00011	0.026889	0.99688

## Sheet: Supplementary Table 3G
Insulin secretion (for description, see Supplementary Information Page 8)
SNP	PCOS risk increasing allele	Odds ratio for PCOS	Standard error for the PCOS Odds Ratio	p-value for the association with PCOS
rs11672660	C	1.04988	0.025903	0.059138
rs2779116	T	1.04415	0.023334	0.064827
rs560887	T	1.04237	0.022727	0.068519
rs174550	T	1.0309	0.022199	0.169764
rs5945326	G	1.0315	0.025077	0.21728
rs5015480	T	1.02299	0.021209	0.284133
rs950994	A	1.02074	0.022199	0.355608
rs10946398	C	1.01974	0.02223	0.379784
rs11603334	G	1.024	0.029419	0.419064
rs10830963	G	1.01458	0.023371	0.536138
rs7957197	T	1.01456	0.026333	0.582503
rs2237895	C	1.01066	0.021141	0.616023
rs12686676	A	1.0103	0.020882	0.623635
rs10811661	T	1.01262	0.027555	0.648733
rs12779790	G	1.01221	0.027085	0.654502
rs11605924	C	1.00925	0.02082	0.658343
rs2191349	T	1.0071	0.020873	0.734466
rs13266634	C	1.00676	0.022605	0.765594
rs5219	C	1.00528	0.021561	0.806824
rs1800574	T	1.01387	0.069763	0.843772
rs4502156	C	1.00411	0.021239	0.846717
rs4607517	G	1.00515	0.027533	0.851867
rs7903146	C	1.00129	0.022885	0.955064

## Sheet: Supplementary Table 3H
Birth weight (for description, see Supplementary Information Page 8)
SNP	PCOS risk increasing allele	Odds ratio for PCOS	Standard error for the PCOS Odds Ratio	p-value for the association with PCOS
rs1042725	C	1.024	0.0208607	0.248
rs1801253	C	1.049	0.0235751	0.0409
rs6931514	G	1.016	0.0238393	0.5013
rs724577	C	1.008	0.0237088	0.7426
rs900400	T	1.015	0.0211308	0.4717
rs9883204	C	1.039	0.0244334	0.119

## Sheet: Supplementary Table 3I
Age at menarche (for description, see Supplementary Information Page 8)
SNP	PCOS risk increasing allele	Odds ratio for PCOS	Standard error for the PCOS Odds Ratio	p-value for the association with PCOS
rs251130	G	1.05772	0.023825	0.018048
rs9849248	C	1.06999	0.0289544	0.0202889
rs7037266	C	1.04785	0.021664	0.0306579
rs13067731	T	1.05874	0.0270372	0.0356947
rs2153127	C	1.04347	0.0207429	0.040253
rs2600959	G	1.04442	0.0217694	0.0454476
rs7463166	A	1.04298	0.02175	0.0525845
rs11792861	A	1.04384	0.0230622	0.0621201
rs951366	C	1.03987	0.021312	0.0669316
rs6938574	T	1.05299	0.0289547	0.0759881
rs13179411	G	1.0523	0.0288831	0.0760806
rs1364063	T	1.03807	0.0211221	0.0766404
rs1958560	G	1.03797	0.0210533	0.0770139
rs466639	T	1.05695	0.0315777	0.0812216
rs6762477	G	1.03729	0.0210188	0.081737
rs13196561	A	1.0445	0.0251903	0.0850312
rs6747380	G	1.04925	0.0284119	0.0891122
rs9321659	G	1.05505	0.0318062	0.0901483
rs7759938	T	1.03778	0.0222998	0.0956471
rs1469039	A	1.04695	0.0275692	0.0974725
rs1254337	T	1.03653	0.0223646	0.109353
rs1461503	A	1.03307	0.0209614	0.120781
rs1129700	C	1.03367	0.021449	0.122362
rs10816359	T	1.04336	0.0283076	0.13215
rs13135934	C	1.03173	0.0211059	0.139186
rs8032675	C	1.03185	0.0213167	0.141032
rs1874984	G	1.0291	0.0212052	0.176009
rs2137289	G	1.02854	0.0210045	0.180677
rs7141210	T	1.02926	0.0222386	0.195329
rs852069	A	1.02788	0.0214763	0.200871
rs2479724	C	1.02698	0.0209571	0.203813
rs988913	T	1.0277	0.0218044	0.210727
rs4369815	T	1.05352	0.0425746	0.217679
rs10980854	G	1.05548	0.0448626	0.22546
rs6427782	G	1.02409	0.0209338	0.255576
rs17171818	C	1.02876	0.0251819	0.2591
rs2063730	C	1.03061	0.0271504	0.267934
rs913588	G	1.0232	0.0208291	0.270757
rs7955374	T	1.03473	0.0312993	0.277178
rs7701886	G	1.02301	0.0211164	0.281375
rs7821178	A	1.02355	0.0219598	0.289632
rs239198	C	1.02229	0.0208452	0.290146
rs6933660	C	1.02401	0.0226359	0.293903
rs12915845	T	1.02229	0.0210715	0.295769
rs17266097	C	1.02276	0.0215683	0.296372
rs11165924	G	1.02226	0.0220787	0.319299
rs10789181	A	1.02084	0.0213696	0.334789
rs10895140	G	1.02124	0.0220315	0.339621
rs1324913	G	1.01954	0.0219731	0.378131
rs1079866	C	1.02627	0.0306227	0.395829
rs12607903	C	1.01952	0.0230685	0.402651
rs17086188	G	1.05224	0.0605334	0.403429
rs16860328	G	1.01757	0.0211607	0.410729
rs11767400	C	1.01877	0.0231109	0.420616
rs4840086	G	1.01679	0.0209533	0.42687
rs17233066	C	1.05038	0.0637928	0.438805
rs4946632	C	1.02633	0.0344517	0.451969
rs16918254	A	1.03156	0.0419003	0.456572
rs900400	T	1.01532	0.0211308	0.471707
rs1038903	T	1.01691	0.0236234	0.477224
rs6770162	A	1.01484	0.0209295	0.481446
rs2688325	T	1.01601	0.0227834	0.486088
rs652260	T	1.01397	0.0209382	0.507404
rs6563739	G	1.01428	0.0220297	0.52014
rs7647973	A	1.01364	0.0236943	0.56788
rs7215990	G	1.01358	0.0239207	0.572591
rs11715566	C	1.01175	0.0207856	0.574149
rs11215400	C	1.01361	0.024149	0.575892
rs268067	G	1.01478	0.026349	0.57809
rs1400974	A	1.01187	0.0216541	0.585689
rs6758290	C	1.01152	0.0214649	0.593712
rs9635759	A	1.01193	0.0225033	0.598366
rs16896742	G	1.01156	0.0227923	0.614151
rs10980921	T	1.01877	0.0374609	0.618729
rs889122	G	1.01166	0.0237838	0.625548
rs10453225	G	1.01053	0.0223364	0.638911
rs939317	G	1.01092	0.0243553	0.655523
rs7853970	C	1.00779	0.0209466	0.711028
rs10423674	A	1.00815	0.0221679	0.714505
rs7104764	G	1.0085	0.0236262	0.720172
rs11022756	A	1.00762	0.0230968	0.742603
rs11578152	A	1.00681	0.0209855	0.746293
rs10739221	T	1.00797	0.0248293	0.749386
rs12148769	A	1.01129	0.0351615	0.749897
rs244293	A	1.00615	0.0212949	0.773381
rs7828501	G	1.00597	0.0209197	0.776195
rs9475752	T	1.00731	0.0261235	0.780418
rs4875053	C	1.00498	0.0215956	0.817915
rs246185	T	1.00515	0.0227182	0.821185
rs16918636	C	1.00568	0.0252341	0.822551
rs9647570	G	1.00651	0.0303115	0.830519
rs4895808	C	1.00384	0.0208912	0.854271
rs7865468	G	1.00395	0.0223755	0.860129
rs6555855	G	1.00429	0.0255488	0.866951
rs9560113	G	1.00385	0.0229794	0.867338
rs6009583	C	1.00372	0.0232074	0.872882
rs4756059	T	1.00619	0.0396595	0.876189
rs2687729	A	1.00347	0.0234798	0.882737
rs1532331	G	1.0033	0.0228852	0.885563
rs13053505	G	1.00292	0.0274953	0.915394
rs7642134	G	1.0022	0.0214261	0.918422
rs2274465	C	1.00216	0.021804	0.921056
rs12571664	C	1.0023	0.0261834	0.930175
rs9447700	T	1.00162	0.0227527	0.943355
rs12472911	C	1.00175	0.0249809	0.944087
rs3733631	C	1.00177	0.0283724	0.950379
rs3743266	T	1.00134	0.0220367	0.951685
rs17236969	C	1.00156	0.028993	0.957068
rs4929947	G	1.00104	0.0216767	0.96168
rs6964833	C	1.00076	0.0239531	0.974837
rs2836950	G	1.00029	0.0218516	0.989568
rs1915146	A	1.00018	0.0210932	0.993193
rs10144321	G	1.00012	0.0241272	0.995981

## Sheet: Supplementary Table 3J
Diastolic BP (for description, see Supplementary Information Page 8)
SNP	PCOS risk increasing allele	Odds ratio for PCOS	Standard error for the PCOS Odds Ratio	p-value for the association with PCOS
rs13107325	T	1.09314	0.037237	0.017927
rs3184504	C	1.0483	0.020836	0.02356
rs17249754	G	1.06067	0.028301	0.036322
rs1813353	C	1.04222	0.021685	0.056927
rs805303	G	1.03982	0.021635	0.070612
rs10850411	T	1.03839	0.022758	0.097146
rs4590817	G	1.0371	0.028105	0.193352
rs2521501	T	1.0299	0.022881	0.198491
rs381815	C	1.02985	0.02334	0.206743
rs1327235	G	1.02651	0.020871	0.210111
rs1378942	C	1.02616	0.021797	0.236608
rs1458038	T	1.02654	0.022825	0.251905
rs11191548	T	1.0373	0.037667	0.328781
rs2932538	G	1.02256	0.024037	0.352503
rs1173771	G	1.01808	0.021299	0.399953
rs4373814	C	1.01495	0.021118	0.482367
rs13082711	T	1.01709	0.025044	0.498036
rs17367504	G	1.01938	0.028804	0.505969
rs13139571	A	1.01612	0.024113	0.507749
rs12940887	T	1.01393	0.021708	0.524221
rs633185	G	1.01454	0.02287	0.528337
rs3774372	T	1.01195	0.028059	0.671661
rs419076	T	1.00819	0.020842	0.695414
rs1799945	C	1.00437	0.029133	0.880848
rs11953630	C	1.00061	0.021588	0.97749
rs6015450	A	1.0004	0.031866	0.990038

[truncated: 5 more sheets: Supplementary Table 3K, Supplementary Table 3L, Supplementary Table 3M, Supplementary Tables 3N, Supplementary Table 3O]
